# Supplementary material for: Evaluating the effects of hospital wastewater treatment on bacterial composition and antimicrobial resistome
Source: Front Microbiol. 2025 Oct 2;16:1620677. doi: 10.3389/fmicb.2025.1620677 (PMC12529969; doi:10.3389/fmicb.2025.1620677)
Supplement: Supplementary file 2 [file Table_2.XLSX]

## Sheet: Table S1
Table S1 The concentration and purity of extracted DNA
Sample	Concentration (ng/μL)	OD260/280
Influent	161.3	1.89
Effluent	261.6	1.89

## Sheet: Table S2
Table S2 The detailed information of metagenome sequencing
Accession	Collection date	Sample location	Numbers of reads (raw)	Numbers of reads (clean)
SRR28323413	September, 2022	Influent	74933728	72993274
SRR28338924	September, 2022	Effluent	76562534	73932676

## Sheet: Table S3
Table S3 The quality information of MAGs
Bin	Completeness	Contamination	GC	N50
Inf_bin_1	60.85	2.673	0.468	1738
Inf_bin_2	59.16	1.306	0.415	3697
Inf_bin_3	91.36	2.564	0.636	8443
Inf_bin_4	79.51	3.027	0.544	5396
Inf_bin_5	51.38	1.686	0.687	2731
Inf_bin_6	64.58	3.271	0.376	2448
Inf_bin_7	84.75	1.059	0.342	3165
Inf_bin_8	75.43	5.063	0.48	4722
Inf_bin_9	85.89	1.745	0.682	4099
Inf_bin_10	59.35	2.564	0.569	3072
Inf_bin_11	59.24	1.724	0.566	3325
Inf_bin_13	65.14	9.011	0.315	2191
Inf_bin_14	57.16	7.376	0.624	1524
Eff_bin_1	86.77	1.579	0.68	6762
Eff_bin_2	97.11	1.805	0.496	20592
Eff_bin_3	91.77	0.37	0.666	13416
Eff_bin_4	78.54	0	0.56	6164
Eff_bin_5	71.2	0	0.702	4471
Eff_bin_6	95.7	0	0.561	27936
Eff_bin_7	74.48	4.449	0.601	4331
Eff_bin_8	80.32	0.39	0.618	10772
Eff_bin_9	51.06	0.612	0.583	2149
Eff_bin_10	91.98	0.848	0.659	7774
Eff_bin_11	82.08	1.178	0.633	7361
Eff_bin_13	83.62	0.772	0.673	6644
Eff_bin_14	96.38	0.525	0.653	36792
Eff_bin_15	93.01	0.594	0.501	9471
Eff_bin_16	70.62	0.088	0.671	4994

## Sheet: Table S4
Table S4 The information of 140 non-reductant ARGs
Unigene	ARG	Class	Reference sequence length	Coverage of reference sequence (%)	Identity to reference sequence (%)	Alignment length	E-value	Accession of closest sequence
Effluent_110167	blaOXA-21	beta-lactam	275	100	100	275	0	WP_014386432.1
Effluent_116312	catB3	phenicol	210	100	100	210	7e-164	WP_000186237.1
Effluent_119335	cmx	phenicol	391	100	98.72	391	0	WP_005297378.1
Effluent_122909	qnrS2	quinolone	218	88.53	100	193	5e-150	WP_012537714.1
Effluent_126890	msr(E)	macrolide	491	100	100	491	0	WP_000052512.1
Effluent_128772	tet(C)	tetracycline	396	100	99.75	396	0	WP_001297013.1
Effluent_128876	mph(A)	macrolide	301	100	100	301	0	WP_000219391.1
Effluent_136175	aadS	aminoglycoside	287	100	100	287	0	WP_003013318.1
Effluent_13738	blaCMY-8b	beta-lactam	382	82.98	98.42	317	0	WP_032488864.1
Effluent_138143	dfrB2	trimethoprim	78	100	100	78	4e-59	WP_063844477.1
Effluent_145638	aac(6')-Il	aminoglycoside	152	100	100	152	5e-116	WP_013263788.1
Effluent_145986	fosE	fosfomycin	134	100	100	134	5e-102	WP_054882068.1
Effluent_146343	catB2	phenicol	210	100	100	210	5e-164	WP_012477387.1
Effluent_147574	mph(F)	macrolide	299	100	100	299	0	WP_021263608.1
Effluent_155777	qacL	quaternary ammonium	110	100	100	110	2e-75	WP_000800531.1
Effluent_162896	aadA5	aminoglycoside	262	100	100	262	0	WP_000503573.1
Effluent_167221	tet(X2)	tetracycline	388	99.48	100	386	0	WP_008651082.1
Effluent_190421	blaCMY-48	beta-lactam	381	100	99.74	381	0	WP_044699195.1
Effluent_191477	dfrA16	trimethoprim	157	96.82	100	152	3e-117	WP_032490158.1
Effluent_221886	aph(6)-Id	aminoglycoside	278	100	100	278	0	WP_000480968.1
Effluent_228202	mph(E)	macrolide	294	100	100	294	0	WP_000155092.1
Effluent_23377	ere(A)	macrolide	406	90.39	100	367	0	WP_032084014.1
Effluent_236800	arr-3	rifamycin	150	100	100	150	4e-116	WP_001749986.1
Effluent_24355	cmlA6	phenicol	419	100	99.76	419	0	WP_001256773.1
Effluent_243967	blaMOX-9	beta-lactam	383	66.32	100	254	0	WP_042649345.1
Effluent_25397	blaOXA-10	beta-lactam	266	100	100	266	0	WP_000846390.1
Effluent_260053	blaTEM-40	beta-lactam	286	66.08	100	189	3e-143	WP_000027057.1
Effluent_266913	tet(A)	tetracycline	399	86.47	100	345	0	WP_000804064.1
Effluent_272598	dfrA14	trimethoprim	157	100	100	157	2e-122	WP_021529707.1
Effluent_30069	aadA1	aminoglycoside	263	100	100	263	0	WP_001206316.1
Effluent_3137	sul2	sulfonamide	271	100	100	271	0	WP_001043260.1
Effluent_36000	aadA2	aminoglycoside	263	100	100	263	0	WP_001206356.1
Effluent_38313	aadA16	aminoglycoside	281	100	99.64	281	0	WP_001749984.1
Effluent_38314	aph(3')-XV	aminoglycoside	264	100	100	264	0	WP_019407932.1
Effluent_44239	aac(6')-Ib3	aminoglycoside	184	100	100	184	1e-141	WP_003159191.1
Effluent_81367	blaCARB-12	beta-lactam	288	96.18	99.64	277	0	WP_063857839.1
Effluent_84723	blaNPS	beta-lactam	260	100	100	260	0	WP_011013281.1
Effluent_86029	blaA	beta-lactam	293	90.78	100	266	0	WP_011270171.1
Effluent_87184	qacF	quaternary ammonium	110	100	100	110	5e-76	WP_043876060.1
Effluent_8860	sul1	sulfonamide	279	100	100	279	0	WP_000259031.1
Effluent_92227	tet(G)	tetracycline	391	100	100	391	0	WP_001257840.1
Effluent_92230	floR2	phenicol	404	100	100	404	0	WP_000214125.1
Effluent_97121	aac(6')-IIa	aminoglycoside	184	93.48	100	172	1e-132	WP_023622803.1
Effluent_9853	erm(F)	macrolide	266	100	99.62	266	0	WP_002682030.1
Influent_108228	msr(C)	macrolide	492	100	98.78	492	0	WP_063854349.1
Influent_108746	aadA6	aminoglycoside	281	100	99.29	281	0	WP_022675713.1
Influent_110927	blaCMY-4	beta-lactam	381	100	100	381	0	WP_015056382.1
Influent_114774	blaOKP-B-1	beta-lactam	286	60.84	97.13	174	7e-126	WP_004205995.1
Influent_117847	dfrA1	trimethoprim	157	96.82	100	152	2e-116	WP_071846295.1
Influent_117982	blaVEB-3	beta-lactam	299	100	100	299	0	WP_020956917.1
Influent_118158	blaOXA-780	beta-lactam	264	81.44	99.53	215	9e-165	WP_049637206.1
Influent_129245	blaKPC-2	beta-lactam	293	100	100	293	0	WP_004199234.1
Influent_132232	blaSHV-1	beta-lactam	286	61.54	100	176	4e-130	WP_001620095.1
Influent_136133	aac(3)-IId	aminoglycoside	286	92.31	100	264	0	WP_000557454.1
Influent_143991	tet(L)	tetracycline	458	93.45	100	428	0	WP_001574277.1
Influent_146358	ant(6)-Ia	aminoglycoside	302	63.25	100	191	9e-145	WP_001255866.1
Influent_151343	cfxA3	beta-lactam	321	100	100	321	0	WP_004348227.1
Influent_151843	catA1	phenicol	219	100	100	219	2e-174	WP_000412211.1
Influent_153193	lnu(AN2)	lincosamide	170	100	100	170	8e-131	WP_004308783.1
Influent_153194	mef(En2)	macrolide	401	100	99.5	401	0	WP_063853729.1
Influent_165233	nimD	nitroimidazole	164	100	98.78	164	2e-125	WP_063854492.1
Influent_166725	blaGES-5	beta-lactam	287	100	100	287	0	WP_012658785.1
Influent_168159	blaPER-4	beta-lactam	308	100	99.68	308	0	WP_049637349.1
Influent_178219	mcr-4.3	colistin	541	82.44	99.78	446	0	WP_011638903.1
Influent_182018	aph(3')-Ib	aminoglycoside	271	63.1	100	171	1e-128	WP_011205810.1
Influent_198009	dfrA5	trimethoprim	157	96.82	100	152	2e-119	WP_001317507.1
Influent_201473	ampS	beta-lactam	264	73.48	97.94	194	2e-148	WP_063861029.1
Influent_20291	fexA	phenicol	475	96	98.68	456	0	WP_015585966.1
Influent_205583	blaLHK-6	beta-lactam	390	71.28	98.92	278	0	WP_104531869.1
Influent_208479	mef(B)	macrolide	409	79.71	98.47	326	0	WP_032492336.1
Influent_208581	blaVIM-45	beta-lactam	266	86.09	100	229	4e-174	WP_003108247.1
Influent_208797	qnrVC4	quinolone	218	100	100	218	5e-167	WP_000361704.1
Influent_213213	lnu(B)	lincosamide	267	90.64	99.59	242	0	WP_002294514.1
Influent_223697	blaOXA-372	beta-lactam	257	100	96.5	257	0	WP_109545072.1
Influent_228203	cphA7	beta-lactam	254	60.63	99.35	154	2e-116	WP_063844281.1
Influent_242576	blaCTX-M-15	beta-lactam	291	100	100	291	0	WP_000239590.1
Influent_245557	aph(3')-Ia	aminoglycoside	269	94.05	100	253	0	WP_063842098.1
Influent_246804	aph(3')-VI	aminoglycoside	259	98.46	96.47	255	0	WP_000422633.1
Influent_25399	blaOXA-129	beta-lactam	267	100	100	267	0	WP_032492122.1
Influent_256081	tet(36)	tetracycline	640	99.53	93.09	637	0	WP_006744283.1
Influent_261369	aph(3'')-Ib	aminoglycoside	267	100	100	267	0	WP_001082319.1
Influent_276052	erm(G)	macrolide	244	83.2	99.51	203	9e-154	WP_014387027.1
Influent_277951	sat4	streptothricin	180	100	100	180	8e-139	WP_000627290.1
Influent_278522	fosA3	fosfomycin	138	100	100	138	2e-106	WP_014839980.1
Influent_283183	blaRSA2	beta-lactam	310	65.48	99.51	203	2e-151	WP_128268281.1
Influent_285658	optrA	phenicol/oxazolidinone	655	61.22	99.25	401	0	WP_063854496.1
Influent_290771	ble	bleomycin	121	100	100	121	4e-93	WP_004201167.1
Influent_290772	blaNDM-1	beta-lactam	270	100	100	270	0	WP_004201164.1
Influent_292763	cmlB1	phenicol	421	87.17	100	367	0	WP_024160909.1
Influent_299341	cfr(C)	lincosamide/macrolide/streptogramin	379	92.88	99.43	352	0	WP_111690898.1
Influent_302385	catA2	phenicol	213	100	99.06	213	1e-166	WP_012477888.1
Influent_307789	spw-like	aminoglycoside	269	95.54	95.72	257	0	WP_002294509.1
Influent_310799	blaMCA	beta-lactam	390	100	99.23	390	0	WP_057991970.1
Influent_313277	aac(3)-IV	aminoglycoside	258	100	100	258	0	WP_001199192.1
Influent_314940	lnu(C)	lincosamide	164	100	98.17	164	4e-124	WP_063851341.1
Influent_31674	tet(40)	tetracycline	406	100	99.75	406	0	WP_015573055.1
Influent_32191	mph(G)	macrolide	294	100	99.32	294	0	WP_014386803.1
Influent_32192	mef(C)	macrolide	407	100	99.75	407	0	WP_014386804.1
Influent_32447	blaOXA-58	beta-lactam	280	100	100	280	0	WP_002002480.1
Influent_327289	aph(3')-III	aminoglycoside	264	98.48	100	260	0	WP_001096887.1
Influent_328927	blaPAU-1	beta-lactam	293	60.41	99.44	177	1e-132	WP_148044424.1
Influent_332542	toprJ	tetracycline	477	73.58	91.17	351	0	WP_088903432.1
Influent_333327	blaIMP-70	beta-lactam	246	100	100	246	0	WP_003159548.1
Influent_339322	dfrF	trimethoprim	164	95.12	100	156	3e-117	WP_002322211.1
Influent_34449	ampH	beta-lactam	264	100	99.24	264	0	WP_101150415.1
Influent_351842	vanH-M	glycopeptide	326	98.77	100	322	0	WP_063856706.1
Influent_359924	blaOXA-2	beta-lactam	275	100	100	275	0	WP_001007673.1
Influent_361262	fosA9	fosfomycin	139	99.28	97.1	138	3e-104	WP_004146118.1
Influent_361660	ble	bleomycin	126	61.11	96.2	79	3e-56	WP_000131935.1
Influent_361661	aph(3')-IIa	aminoglycoside	264	100	100	264	0	WP_000572405.1
Influent_366904	ant(6)-Ia	aminoglycoside	288	100	100	288	0	WP_001255868.1
Influent_367161	qacG2	quaternary ammonium	110	100	99.09	110	3e-77	WP_003830719.1
Influent_367424	dfrA27	trimethoprim	157	100	99.36	157	6e-122	WP_001749985.1
Influent_369803	qnrS1	quinolone	218	100	100	218	2e-170	WP_001516695.1
Influent_380815	dfrA48	trimethoprim	157	100	100	157	5e-117	WP_173288987.1
Influent_382606	fos	fosfomycin	132	100	93.94	132	4e-96	WP_005475717.1
Influent_387701	cblA	beta-lactam	296	100	99.66	296	0	WP_005827792.1
Influent_390292	dfrA12	trimethoprim	165	100	100	165	1e-126	WP_001083725.1
Influent_394738	ant(2'')-Ia	aminoglycoside	177	100	100	177	8e-134	WP_000381802.1
Influent_39478	tet(39)	tetracycline	395	95.95	100	379	0	WP_004856455.1
Influent_412189	aph(2'')-Ie	aminoglycoside	301	88.37	100	266	0	WP_032491359.1
Influent_414663	blaMOX-9	beta-lactam	383	60.31	100	231	3e-176	WP_042649345.1
Influent_420691	mcr-5.1	colistin	547	100	100	547	0	WP_053821788.1
Influent_421285	bleO	bleomycin	134	93.28	99.2	125	2e-96	WP_001242578.1
Influent_427873	erm(52)	macrolide	309	100	100	309	0	WP_002571018.1
Influent_433862	vanX-M	glycopeptide	202	72.28	100	146	7e-113	WP_063856777.1
Influent_433863	vanM	glycopeptide	343	76.68	100	263	0	WP_063856712.1
Influent_439554	blaCTX-M-14	beta-lactam	291	97.25	100	283	0	WP_001617865.1
Influent_454051	sul4	sulfonamide	287	71.08	99.51	204	4e-150	WP_102607457.1
Influent_458584	lnu(H)	lincosamide	260	98.46	94.14	256	0	WP_051021433.1
Influent_460327	catB8	phenicol	210	100	100	210	2e-164	WP_010635894.1
Influent_47666	cepH	beta-lactam	382	100	91.1	382	0	WP_063843234.1
Influent_58913	erm(B)	macrolide	245	100	100	245	0	WP_002321849.1
Influent_72193	blaOXA-1	beta-lactam	276	100	100	276	0	WP_001334766.1
Influent_76012	cepS	beta-lactam	382	100	97.38	382	0	WP_063843235.1
Influent_79452	toprJ1	tetracycline	477	100	100	477	0	WP_003152694.1
Influent_85021	blaCARB-4	beta-lactam	288	60.07	100	173	6e-131	WP_032489168.1
Influent_95881	ant(9)	aminoglycoside	258	100	100	258	0	WP_002578722.1
Influent_96168	aph(2'')-If	aminoglycoside	297	61.28	97.8	182	2e-128	WP_021424053.1
Influent_96455	aac(6')-aph(2'')	aminoglycoside	479	100	100	479	0	WP_001028144.1

## Sheet: Table S5
Table S5 The changes of ARGs relative abundance between influent and effluent
Unigene	ARG	Class	Relative abundance in influent	Relative abundance in effluent	Abundance change
Effluent_110167	blaOXA-21	beta-lactam	3.69e-10	2.74e-10	Decrease
Effluent_116312	catB3	phenicol	4.48e-09	1.03e-08	Increase
Effluent_119335	cmx	phenicol	3.01e-11	6.88e-10	Increase
Effluent_122909	qnrS2	quinolone	4.34e-09	5.5e-11	Decrease
Effluent_126890	msr(E)	macrolide	2.44e-09	1.64e-09	Decrease
Effluent_128772	tet(C)	tetracycline	3.41e-09	6.71e-10	Decrease
Effluent_128876	mph(A)	macrolide	6.22e-09	6.29e-10	Decrease
Effluent_136175	aadS	aminoglycoside	8.48e-10	2.34e-10	Decrease
Effluent_13738	blaCMY-8b	beta-lactam	1.06e-11	1.45e-10	Increase
Effluent_138143	dfrB2	trimethoprim	7.1e-12	3.76e-10	Increase
Effluent_145638	aac(6')-Il	aminoglycoside	1.69e-10	8.33e-11	Decrease
Effluent_145986	fosE	fosfomycin	2.24e-10	1.01e-09	Increase
Effluent_146343	catB2	phenicol	1.06e-11	4.13e-10	Increase
Effluent_147574	mph(F)	macrolide	2.95e-11	2.86e-10	Increase
Effluent_155777	qacL	quaternary ammonium	2.13e-10	4.78e-11	Decrease
Effluent_162896	aadA5	aminoglycoside	9.25e-10	5.09e-10	Decrease
Effluent_167221	tet(X2)	tetracycline	3.99e-10	1.39e-10	Decrease
Effluent_190421	blaCMY-48	beta-lactam	1.32e-11	1.56e-10	Increase
Effluent_191477	dfrA16	trimethoprim	1.1e-11	3.06e-10	Increase
Effluent_221886	aph(6)-Id	aminoglycoside	3.32e-09	8.72e-09	Increase
Effluent_228202	mph(E)	macrolide	1.76e-09	1.05e-09	Decrease
Effluent_23377	ere(A)	macrolide	5.03e-10	5.09e-10	Increase
Effluent_236800	arr-3	rifamycin	1.38e-09	7.74e-11	Decrease
Effluent_24355	cmlA6	phenicol	3.57e-09	2.21e-09	Decrease
Effluent_243967	blaMOX-9	beta-lactam	2.84e-10	1.42e-10	Decrease
Effluent_25397	blaOXA-10	beta-lactam	3.08e-09	6.59e-09	Increase
Effluent_260053	blaTEM-40	beta-lactam	7.77e-09	1.28e-10	Decrease
Effluent_266913	tet(A)	tetracycline	1.72e-09	1.53e-10	Decrease
Effluent_272598	dfrA14	trimethoprim	1.49e-09	1.38e-10	Decrease
Effluent_30069	aadA1	aminoglycoside	5.9e-09	9.02e-09	Increase
Effluent_3137	sul2	sulfonamide	1.58e-09	2.93e-09	Increase
Effluent_36000	aadA2	aminoglycoside	1.61e-09	2.74e-09	Increase
Effluent_38313	aadA16	aminoglycoside	9.97e-10	8.66e-09	Increase
Effluent_38314	aph(3')-XV	aminoglycoside	7.63e-11	7.58e-09	Increase
Effluent_44239	aac(6')-Ib3	aminoglycoside	9.27e-09	4.63e-09	Decrease
Effluent_81367	blaCARB-12	beta-lactam	1.21e-11	2.25e-10	Increase
Effluent_84723	blaNPS	beta-lactam	4.3e-11	1.62e-10	Increase
Effluent_86029	blaA	beta-lactam	5.11e-09	8.35e-10	Decrease
Effluent_87184	qacF	quaternary ammonium	1.77e-10	3.06e-10	Increase
Effluent_8860	sul1	sulfonamide	1.57e-08	2.59e-08	Increase
Effluent_92227	tet(G)	tetracycline	1.69e-10	1.02e-09	Increase
Effluent_92230	floR2	phenicol	1.75e-10	1.13e-09	Increase
Effluent_97121	aac(6')-IIa	aminoglycoside	5.37e-10	3.43e-09	Increase
Effluent_9853	erm(F)	macrolide	1.78e-09	1.83e-10	Decrease
Influent_108228	msr(C)	macrolide	6.14e-11	0	Decrease
Influent_108746	aadA6	aminoglycoside	7.56e-11	3.12e-10	Increase
Influent_110927	blaCMY-4	beta-lactam	1.79e-09	2.78e-12	Decrease
Influent_114774	blaOKP-B-1	beta-lactam	3.84e-11	0	Decrease
Influent_117847	dfrA1	trimethoprim	3.23e-10	4.86e-11	Decrease
Influent_117982	blaVEB-3	beta-lactam	1.75e-09	1.17e-10	Decrease
Influent_118158	blaOXA-780	beta-lactam	2.2e-09	4.91e-12	Decrease
Influent_129245	blaKPC-2	beta-lactam	3.01e-08	9.78e-11	Decrease
Influent_132232	blaSHV-1	beta-lactam	1.11e-10	0	Decrease
Influent_136133	aac(3)-IId	aminoglycoside	2.36e-09	6.01e-11	Decrease
Influent_143991	tet(L)	tetracycline	1.5e-10	4.95e-12	Decrease
Influent_146358	ant(6)-Ia	aminoglycoside	1.06e-10	0	Decrease
Influent_151343	cfxA3	beta-lactam	1.26e-09	2.28e-11	Decrease
Influent_151843	catA1	phenicol	6.37e-11	0	Decrease
Influent_153193	lnu(AN2)	lincosamide	5.52e-10	1.24e-11	Decrease
Influent_153194	mef(En2)	macrolide	5.45e-10	1.59e-11	Decrease
Influent_165233	nimD	nitroimidazole	3.4e-11	0	Decrease
Influent_166725	blaGES-5	beta-lactam	3.23e-09	4.39e-09	Increase
Influent_168159	blaPER-4	beta-lactam	3.82e-10	6.87e-12	Decrease
Influent_178219	mcr-4.3	colistin	8.4e-11	0	Decrease
Influent_182018	aph(3')-Ib	aminoglycoside	5.91e-11	1.24e-11	Decrease
Influent_198009	dfrA5	trimethoprim	4.76e-11	0	Decrease
Influent_201473	ampS	beta-lactam	3.76e-11	0	Decrease
Influent_20291	fexA	phenicol	7.02e-11	0	Decrease
Influent_205583	blaLHK-6	beta-lactam	1.43e-10	0	Decrease
Influent_208479	mef(B)	macrolide	7.94e-11	2.81e-11	Decrease
Influent_208581	blaVIM-45	beta-lactam	7.83e-11	4.62e-12	Decrease
Influent_208797	qnrVC4	quinolone	1.11e-09	1.94e-11	Decrease
Influent_213213	lnu(B)	lincosamide	2.93e-10	8.74e-12	Decrease
Influent_223697	blaOXA-372	beta-lactam	1.7e-10	0	Decrease
Influent_228203	cphA7	beta-lactam	2.63e-11	0	Decrease
Influent_242576	blaCTX-M-15	beta-lactam	4.49e-10	7.28e-12	Decrease
Influent_245557	aph(3')-Ia	aminoglycoside	2.65e-10	1.68e-11	Decrease
Influent_246804	aph(3')-VI	aminoglycoside	9.13e-10	0	Decrease
Influent_25399	blaOXA-129	beta-lactam	1.63e-10	1.19e-11	Decrease
Influent_256081	tet(36)	tetracycline	5.68e-10	3.95e-11	Decrease
Influent_261369	aph(3'')-Ib	aminoglycoside	3.18e-09	7.9e-09	Increase
Influent_276052	erm(G)	macrolide	1.33e-10	0	Decrease
Influent_277951	sat4	streptothricin	1.27e-10	5.28e-11	Decrease
Influent_278522	fosA3	fosfomycin	9.28e-11	0	Decrease
Influent_283183	blaRSA2	beta-lactam	4.72e-11	0	Decrease
Influent_285658	optrA	phenicol/oxazolidinone	6.02e-11	0	Decrease
Influent_290771	ble	bleomycin	1.66e-10	2.61e-11	Decrease
Influent_290772	blaNDM-1	beta-lactam	2.24e-10	1.57e-11	Decrease
Influent_292763	cmlB1	phenicol	1.89e-10	0	Decrease
Influent_299341	cfr(C)	lincosamide/macrolide/streptogramin	1.34e-10	0	Decrease
Influent_302385	catA2	phenicol	3.67e-11	0	Decrease
Influent_307789	spw-like	aminoglycoside	4.8e-11	0	Decrease
Influent_310799	blaMCA	beta-lactam	8.75e-11	2.88e-11	Decrease
Influent_313277	aac(3)-IV	aminoglycoside	3.99e-11	0	Decrease
Influent_314940	lnu(C)	lincosamide	9.94e-10	1.29e-11	Decrease
Influent_31674	tet(40)	tetracycline	2.98e-10	0	Decrease
Influent_32191	mph(G)	macrolide	1.29e-10	5.04e-11	Decrease
Influent_32192	mef(C)	macrolide	1.13e-10	1.17e-10	Increase
Influent_32447	blaOXA-58	beta-lactam	8.21e-11	1.51e-11	Decrease
Influent_327289	aph(3')-III	aminoglycoside	3.05e-10	6.51e-11	Decrease
Influent_328927	blaPAU-1	beta-lactam	4.11e-11	6e-11	Increase
Influent_332542	toprJ	tetracycline	8.17e-11	0	Decrease
Influent_333327	blaIMP-70	beta-lactam	6.83e-11	2.75e-10	Increase
Influent_339322	dfrF	trimethoprim	1.14e-10	0	Decrease
Influent_34449	ampH	beta-lactam	2.29e-10	0	Decrease
Influent_351842	vanH-M	glycopeptide	7.63e-11	0	Decrease
Influent_359924	blaOXA-2	beta-lactam	9.44e-11	4.21e-11	Decrease
Influent_361262	fosA9	fosfomycin	4.8e-11	0	Decrease
Influent_361660	ble	bleomycin	2.11e-11	0	Decrease
Influent_361661	aph(3')-IIa	aminoglycoside	5.95e-11	0	Decrease
Influent_366904	ant(6)-Ia	aminoglycoside	1.3e-10	0	Decrease
Influent_367161	qacG2	quaternary ammonium	1.74e-10	9.73e-10	Increase
Influent_367424	dfrA27	trimethoprim	3.53e-10	2.39e-11	Decrease
Influent_369803	qnrS1	quinolone	3.51e-10	0	Decrease
Influent_380815	dfrA48	trimethoprim	4.99e-11	0	Decrease
Influent_382606	fos	fosfomycin	2.98e-10	0	Decrease
Influent_387701	cblA	beta-lactam	9.02e-11	0	Decrease
Influent_390292	dfrA12	trimethoprim	2.4e-10	0	Decrease
Influent_394738	ant(2'')-Ia	aminoglycoside	7.02e-10	8.35e-11	Decrease
Influent_39478	tet(39)	tetracycline	3.6e-10	5.32e-11	Decrease
Influent_412189	aph(2'')-Ie	aminoglycoside	8.02e-11	0	Decrease
Influent_414663	blaMOX-9	beta-lactam	2.29e-10	1.46e-10	Decrease
Influent_420691	mcr-5.1	colistin	3.91e-10	1.16e-11	Decrease
Influent_421285	bleO	bleomycin	4.45e-11	0	Decrease
Influent_427873	erm(52)	macrolide	5.06e-11	0	Decrease
Influent_433862	vanX-M	glycopeptide	8.09e-11	0	Decrease
Influent_433863	vanM	glycopeptide	8.52e-11	0	Decrease
Influent_439554	blaCTX-M-14	beta-lactam	4.37e-10	0	Decrease
Influent_454051	sul4	sulfonamide	6.48e-11	5.67e-11	Decrease
Influent_458584	lnu(H)	lincosamide	1.02e-10	1e-10	Decrease
Influent_460327	catB8	phenicol	1.11e-09	1.62e-10	Decrease
Influent_47666	cepH	beta-lactam	6.64e-11	0	Decrease
Influent_58913	erm(B)	macrolide	7.63e-10	0	Decrease
Influent_72193	blaOXA-1	beta-lactam	2.22e-09	1.23e-10	Decrease
Influent_76012	cepS	beta-lactam	2.5e-10	0	Decrease
Influent_79452	toprJ1	tetracycline	2.87e-09	3.56e-11	Decrease
Influent_85021	blaCARB-4	beta-lactam	5.18e-11	0	Decrease
Influent_95881	ant(9)	aminoglycoside	7.37e-11	0	Decrease
Influent_96168	aph(2'')-If	aminoglycoside	2.47e-11	0	Decrease
Influent_96455	aac(6')-aph(2'')	aminoglycoside	5.75e-10	3.1e-11	Decrease

## Sheet: Table S6
Table S6 The information of scaftigs contained ARGs
Unigene	ARG	Class	Influent			Effluent
			Scaftigs	Location	MGE	Scaftigs	Location	MGE
Effluent_110167	blaOXA-21	beta-lactam	Influent_Scaftigs270057	plasmid		Effluent_Scaftigs160886	plasmid
Effluent_116312	catB3	phenicol	Influent_Scaftigs176765	plasmid		Effluent_Scaftigs171603	plasmid
Effluent_119335	cmx	phenicol	Influent_Scaftigs457892	plasmid		Effluent_Scaftigs176487	plasmid	IS: IS5564
Effluent_122909	qnrS2	quinolone	Influent_Scaftigs2753	chromosome		Effluent_Scaftigs182516	chromosome
Effluent_126890	msr(E)	macrolide	Influent_Scaftigs24675	plasmid		Effluent_Scaftigs189412	plasmid
Effluent_128772	tet(C)	tetracycline	Influent_Scaftigs914597	plasmid		Effluent_Scaftigs193140	plasmid
Effluent_128876	mph(A)	macrolide	Influent_Scaftigs205851	plasmid	IS: IS26, Transposon: Tn6292	Effluent_Scaftigs193347	plasmid
Effluent_136175	aadS	aminoglycoside	Influent_Scaftigs253540	chromosome		Effluent_Scaftigs205924	chromosome
Effluent_13738	blaCMY-8b	beta-lactam	Influent_Scaftigs91961	chromosome		Effluent_Scaftigs17092	plasmid
Effluent_138143	dfrB2	trimethoprim				Effluent_Scaftigs209411	plasmid
Effluent_145638	aac(6')-Il	aminoglycoside				Effluent_Scaftigs224321	plasmid	Integron: In547
Effluent_145986	fosE	fosfomycin	Influent_Scaftigs599928	chromosome	Integron: In689	Effluent_Scaftigs224973	chromosome
Effluent_146343	catB2	phenicol	Influent_Scaftigs176765	plasmid		Effluent_Scaftigs225599	plasmid
Effluent_147574	mph(F)	macrolide				Effluent_Scaftigs228264	chromosome
Effluent_155777	qacL	quaternary ammonium	Influent_Scaftigs119985	plasmid		Effluent_Scaftigs244200	chromosome
Effluent_162896	aadA5	aminoglycoside	Influent_Scaftigs550763	plasmid	Integron: In139	Effluent_Scaftigs258043	plasmid	Integron: In139
Effluent_167221	tet(X2)	tetracycline	Influent_Scaftigs577861	plasmid		Effluent_Scaftigs266189	plasmid
Effluent_190421	blaCMY-48	beta-lactam	Influent_Scaftigs228765	plasmid		Effluent_Scaftigs313542	plasmid
Effluent_191477	dfrA16	trimethoprim	Influent_Scaftigs244976	plasmid		Effluent_Scaftigs315353	plasmid
Effluent_221886	aph(6)-Id	aminoglycoside	Influent_Scaftigs632900	plasmid	Transposon: Tn6205	Effluent_Scaftigs382298	plasmid	Transposon: Tn5393, Transposon: Tn6205
Effluent_228202	mph(E)	macrolide	Influent_Scaftigs24675	plasmid		Effluent_Scaftigs396495	plasmid
Effluent_23377	ere(A)	macrolide	Influent_Scaftigs79681	plasmid		Effluent_Scaftigs29706	plasmid
Effluent_236800	arr-3	rifamycin				Effluent_Scaftigs417037	plasmid	Integron: In63
Effluent_24355	cmlA6	phenicol	Influent_Scaftigs123689	plasmid		Effluent_Scaftigs30863	plasmid
Effluent_243967	blaMOX-9	beta-lactam	Influent_Scaftigs534850	plasmid		Effluent_Scaftigs434392	plasmid
Effluent_25397	blaOXA-10	beta-lactam	Influent_Scaftigs1237036	plasmid		Effluent_Scaftigs32316	plasmid
Effluent_260053	blaTEM-40	beta-lactam	Influent_Scaftigs237811	plasmid		Effluent_Scaftigs474426	plasmid
Effluent_266913	tet(A)	tetracycline	Influent_Scaftigs545391	plasmid		Effluent_Scaftigs492744	plasmid
Effluent_272598	dfrA14	trimethoprim	Influent_Scaftigs1072397	plasmid		Effluent_Scaftigs507108	plasmid	Integron: In90
Effluent_30069	aadA1	aminoglycoside	Influent_Scaftigs414884	plasmid		Effluent_Scaftigs38168	chromosome
Effluent_3137	sul2	sulfonamide	Influent_Scaftigs1244289	plasmid		Effluent_Scaftigs3620	plasmid	IS: ISVsa3
Effluent_36000	aadA2	aminoglycoside	Influent_Scaftigs398694	plasmid		Effluent_Scaftigs47002	plasmid
Effluent_38313	aadA16	aminoglycoside	Influent_Scaftigs66077	plasmid		Effluent_Scaftigs50570	plasmid	Integron: In1021
Effluent_38314	aph(3')-XV	aminoglycoside	Influent_Scaftigs1103243	plasmid		Effluent_Scaftigs50570	plasmid	Integron: In1021
Effluent_44239	aac(6')-Ib3	aminoglycoside	Influent_Scaftigs888576	plasmid		Effluent_Scaftigs59250	plasmid
Effluent_81367	blaCARB-12	beta-lactam	Influent_Scaftigs170505	plasmid		Effluent_Scaftigs114743	plasmid
Effluent_84723	blaNPS	beta-lactam	Influent_Scaftigs613796	plasmid		Effluent_Scaftigs119569	plasmid
Effluent_86029	blaA	beta-lactam	Influent_Scaftigs801835	plasmid		Effluent_Scaftigs121934	plasmid
Effluent_87184	qacF	quaternary ammonium	Influent_Scaftigs527221	plasmid		Effluent_Scaftigs123577	chromosome	Inregron: In1019
Effluent_8860	sul1	sulfonamide	Influent_Scaftigs661517	plasmid		Effluent_Scaftigs10773	plasmid
Effluent_92227	tet(G)	tetracycline	Influent_Scaftigs1058312	plasmid		Effluent_Scaftigs131289	plasmid
Effluent_92230	floR2	phenicol	Influent_Scaftigs1355828	plasmid		Effluent_Scaftigs131289	plasmid
Effluent_97121	aac(6')-IIa	aminoglycoside	Influent_Scaftigs888576	plasmid		Effluent_Scaftigs139346	plasmid	Integron: In231
Effluent_9853	erm(F)	macrolide	Influent_Scaftigs145340	chromosome	Transposon: Tn4551	Effluent_Scaftigs11936	chromosome	Transposon: Tn4551
Influent_108228	msr(C)	macrolide	Influent_Scaftigs222272	chromosome
Influent_108746	aadA6	aminoglycoside	Influent_Scaftigs223546	plasmid		Effluent_Scaftigs22141	plasmid
Influent_110927	blaCMY-4	beta-lactam	Influent_Scaftigs228765	plasmid		Effluent_Scaftigs313542	plasmid
Influent_114774	blaOKP-B-1	beta-lactam	Influent_Scaftigs237811	plasmid
Influent_117847	dfrA1	trimethoprim	Influent_Scaftigs244976	plasmid		Effluent_Scaftigs160886	plasmid
Influent_117982	blaVEB-3	beta-lactam	Influent_Scaftigs245332	plasmid		Effluent_Scaftigs12517	plasmid
Influent_118158	blaOXA-780	beta-lactam	Influent_Scaftigs245760	chromosome		Effluent_Scaftigs161287	chromosome	IS: IS1247
Influent_129245	blaKPC-2	beta-lactam	Influent_Scaftigs271911	plasmid	IS: ISKpn6	Effluent_Scaftigs113158	plasmid
Influent_132232	blaSHV-1	beta-lactam	Influent_Scaftigs279019	plasmid
Influent_136133	aac(3)-IId	aminoglycoside	Influent_Scaftigs288695	plasmid
Influent_143991	tet(L)	tetracycline	Influent_Scaftigs308563	plasmid
Influent_146358	ant(6)-Ia	aminoglycoside	Influent_Scaftigs314440	plasmid
Influent_151343	cfxA3	beta-lactam	Influent_Scaftigs326945	chromosome
Influent_151843	catA1	phenicol	Influent_Scaftigs328112	plasmid	Transposon: Tn9-like
Influent_153193	lnu(AN2)	lincosamide	Influent_Scaftigs331600	chromosome
Influent_153194	mef(En2)	macrolide	Influent_Scaftigs331600	chromosome
Influent_165233	nimD	nitroimidazole	Influent_Scaftigs361964	chromosome
Influent_166725	blaGES-5	beta-lactam	Influent_Scaftigs365867	plasmid		Effluent_Scaftigs137936	plasmid
Influent_168159	blaPER-4	beta-lactam	Influent_Scaftigs369541	plasmid		Effluent_Scaftigs12517	plasmid
Influent_178219	mcr-4.3	colistin	Influent_Scaftigs396017	chromosome
Influent_182018	aph(3')-Ib	aminoglycoside	Influent_Scaftigs405969	plasmid
Influent_198009	dfrA5	trimethoprim	Influent_Scaftigs449135	plasmid
Influent_201473	ampS	beta-lactam	Influent_Scaftigs458650	chromosome
Influent_20291	fexA	phenicol	Influent_Scaftigs37799	chromosome
Influent_205583	blaLHK-6	beta-lactam	Influent_Scaftigs469914	chromosome
Influent_208479	mef(B)	macrolide	Influent_Scaftigs477563	plasmid
Influent_208581	blaVIM-45	beta-lactam	Influent_Scaftigs477829	plasmid
Influent_208797	qnrVC4	quinolone	Influent_Scaftigs478418	chromosome		Effluent_Scaftigs182516	chromosome
Influent_213213	lnu(B)	lincosamide	Influent_Scaftigs490574	plasmid
Influent_223697	blaOXA-372	beta-lactam	Influent_Scaftigs520164	chromosome
Influent_228203	cphA7	beta-lactam	Influent_Scaftigs533589	chromosome
Influent_242576	blaCTX-M-15	beta-lactam	Influent_Scaftigs575833	plasmid		Effluent_Scaftigs113158	plasmid
Influent_245557	aph(3')-Ia	aminoglycoside	Influent_Scaftigs584419	plasmid	Transpson: Tn4352
Influent_246804	aph(3')-VI	aminoglycoside	Influent_Scaftigs588136	plasmid
Influent_25399	blaOXA-129	beta-lactam	Influent_Scaftigs47843	plasmid		Effluent_Scaftigs32316	plasmid
Influent_256081	tet(36)	tetracycline	Influent_Scaftigs616761	chromosome
Influent_261369	aph(3'')-Ib	aminoglycoside	Influent_Scaftigs632900	plasmid	Transposon: Tn6205	Effluent_Scaftigs382298	plasmid	Transposon: Tn5393, Transposon: Tn6205
Influent_276052	erm(G)	macrolide	Influent_Scaftigs680236	chromosome
Influent_277951	sat4	streptothricin	Influent_Scaftigs686323	plasmid
Influent_278522	fosA3	fosfomycin	Influent_Scaftigs688042	plasmid
Influent_283183	blaRSA2	beta-lactam	Influent_Scaftigs703367	chromosome
Influent_285658	optrA	phenicol/oxazolidinone	Influent_Scaftigs711747	chromosome
Influent_290771	ble	bleomycin	Influent_Scaftigs729337	plasmid
Influent_290772	blaNDM-1	beta-lactam	Influent_Scaftigs729337	plasmid
Influent_292763	cmlB1	phenicol	Influent_Scaftigs736218	chromosome
Influent_299341	cfr(C)	lincosamide/macrolide/streptogramin	Influent_Scaftigs758399	plasmid
Influent_302385	catA2	phenicol	Influent_Scaftigs768754	plasmid
Influent_307789	spw-like	aminoglycoside	Influent_Scaftigs786391	chromosome
Influent_310799	blaMCA	beta-lactam	Influent_Scaftigs796681	chromosome
Influent_313277	aac(3)-IV	aminoglycoside	Influent_Scaftigs804956	plasmid
Influent_314940	lnu(C)	lincosamide	Influent_Scaftigs810426	plasmid	IS: ISSag10
Influent_31674	tet(40)	tetracycline	Influent_Scaftigs60300	chromosome
Influent_32191	mph(G)	macrolide	Influent_Scaftigs61217	chromosome		Effluent_Scaftigs515785	chromosome
Influent_32192	mef(C)	macrolide	Influent_Scaftigs61217	chromosome		Effluent_Scaftigs161746	chromosome
Influent_32447	blaOXA-58	beta-lactam	Influent_Scaftigs61654	plasmid
Influent_327289	aph(3')-III	aminoglycoside	Influent_Scaftigs852646	plasmid
Influent_328927	blaPAU-1	beta-lactam	Influent_Scaftigs858238	chromosome
Influent_332542	toprJ	tetracycline	Influent_Scaftigs870732	chromosome
Influent_333327	blaIMP-70	beta-lactam	Influent_Scaftigs873421	plasmid	Integron: In829	Effluent_Scaftigs112952	plasmid
Influent_339322	dfrF	trimethoprim	Influent_Scaftigs894586	chromosome
Influent_34449	ampH	beta-lactam	Influent_Scaftigs65419	chromosome
Influent_351842	vanH-M	glycopeptide	Influent_Scaftigs937777	chromosome
Influent_359924	blaOXA-2	beta-lactam	Influent_Scaftigs967204	plasmid		Effluent_Scaftigs160886	plasmid
Influent_361262	fosA9	fosfomycin	Influent_Scaftigs972201	plasmid
Influent_361660	ble	bleomycin	Influent_Scaftigs973694	plasmid
Influent_361661	aph(3')-IIa	aminoglycoside	Influent_Scaftigs973694	plasmid
Influent_366904	ant(6)-Ia	aminoglycoside	Influent_Scaftigs992787	plasmid
Influent_367161	qacG2	quaternary ammonium	Influent_Scaftigs993690	plasmid		Effluent_Scaftigs179923	chromosome	Integron: In631
Influent_367424	dfrA27	trimethoprim	Influent_Scaftigs994692	plasmid		Effluent_Scaftigs507108	plasmid	Integron: In90
Influent_369803	qnrS1	quinolone	Influent_Scaftigs1002966	plasmid
Influent_380815	dfrA48	trimethoprim	Influent_Scaftigs1045421	chromosome
Influent_382606	fos	fosfomycin	Influent_Scaftigs1052050	chromosome
Influent_387701	cblA	beta-lactam	Influent_Scaftigs1070963	chromosome
Influent_390292	dfrA12	trimethoprim	Influent_Scaftigs1080673	plasmid
Influent_394738	ant(2'')-Ia	aminoglycoside	Influent_Scaftigs1097546	plasmid		Effluent_Scaftigs221504	plasmid
Influent_39478	tet(39)	tetracycline	Influent_Scaftigs75216	chromosome		Effluent_Scaftigs131289	plasmid
Influent_412189	aph(2'')-Ie	aminoglycoside	Influent_Scaftigs1164774	chromosome
Influent_414663	blaMOX-9	beta-lactam	Influent_Scaftigs1173869	chromosome
Influent_420691	mcr-5.1	colistin	Influent_Scaftigs1197639	chromosome
Influent_421285	bleO	bleomycin	Influent_Scaftigs1199767	plasmid
Influent_427873	erm(52)	macrolide	Influent_Scaftigs1225869	chromosome
Influent_433862	vanX-M	glycopeptide	Influent_Scaftigs1248850	plasmid
Influent_433863	vanM	glycopeptide	Influent_Scaftigs1248850	plasmid
Influent_439554	blaCTX-M-14	beta-lactam	Influent_Scaftigs1271760	plasmid	Transposon: Tn602
Influent_454051	sul4	sulfonamide	Influent_Scaftigs1329399	chromosome
Influent_458584	lnu(H)	lincosamide	Influent_Scaftigs1348064	chromosome
Influent_460327	catB8	phenicol	Influent_Scaftigs1354731	plasmid		Effluent_Scaftigs507108	plasmid	Integron: In90
Influent_47666	cepH	beta-lactam	Influent_Scaftigs91961	chromosome
Influent_58913	erm(B)	macrolide	Influent_Scaftigs114977	plasmid
Influent_72193	blaOXA-1	beta-lactam	Influent_Scaftigs142623	plasmid		Effluent_Scaftigs152858	plasmid
Influent_76012	cepS	beta-lactam	Influent_Scaftigs151043	chromosome
Influent_79452	toprJ1	tetracycline	Influent_Scaftigs158620	chromosome
Influent_85021	blaCARB-4	beta-lactam	Influent_Scaftigs170505	plasmid
Influent_95881	ant(9)	aminoglycoside	Influent_Scaftigs194675	plasmid
Influent_96168	aph(2'')-If	aminoglycoside	Influent_Scaftigs195307	plasmid
Influent_96455	aac(6')-aph(2'')	aminoglycoside	Influent_Scaftigs195986	plasmid	Transposon: Tn4401

## Sheet: Table S7
Table S7 The ARG locations in relation to changes in relative abundance
ARG location	Changes in relative abundance		p value
	Decrease	Increase
Plasmid	66	23	0.01
Chromosome	42	3

## Sheet: Table S8
Table S8 The ARG surrounding environments in relation to changes in relative abundance
ARG surrounding environments	Changes in relative abundance		p value
	Decrease	Increase
MGE positive	15	9	0.02
MGE negative	93	17
